# Supplementary material for: The association between insulin resistance and the consumption of nut including peanut, pine nut and almonds in working-aged Korean population
Source: Public Health Nutr. 2021 Sep 6;25(7):1904–11. doi: 10.1017/S1368980021003803 (PMC9991658; doi:10.1017/S1368980021003803)
Supplement: Supplementary file 1 [file S1368980021003803sup.zip]

Archive with 2 entries (2 files):
- S1368980021003803sup001.pptx
- S1368980021003803sup002.docx
